# Supplementary material for: Skeletal Deformities in Osterix-Cre;Tgfbr2f/f Mice May Cause Postnatal Death
Source: Genes (Basel). 2021 Jun 25;12(7):975. doi: 10.3390/genes12070975 (PMC8307487; doi:10.3390/genes12070975)
Supplement: Supplementary file 1 [file genes-12-00975-s001.zip]

Archive with 1 entries (1 files):
- genes-1229354-supplementary.pdf
